# Supplementary material for: Optimisation of an nIR-Emitting Benzoporphyrin Pressure-Sensitive Paint Formulation
Source: Sensors (Basel). 2025 Jul 23;25(15):4560. doi: 10.3390/s25154560 (PMC12349349; doi:10.3390/s25154560)
Supplement: Supplementary file 1 [file sensors-25-04560-s001.zip]

Archive with 1 entries (1 files):
- sensors-3745996-supplementary.pdf
